# Supplementary material for: Revisiting the Taxonomy of the Genus Arcobacter: Getting Order From the Chaos
Source: Front Microbiol. 2018 Sep 4;9:2077. doi: 10.3389/fmicb.2018.02077 (PMC6131481; doi:10.3389/fmicb.2018.02077)
Supplement: Supplementary file 2 [file Data_Sheet_1.XLSX]

## Sheet: Table S1
Table S1. Similarities (%) in the 16S rRNA gene (down-left) and 23S rRNA gene (up-right) among type and representative strains of the different Arcobacter species
	A. salis' F155-33T	A. ponticus' F161-33T	A. bivalviorum CECT 7835T	A. mediterraneus' F156-34T	A. ebronensis CECT 8441T	A. anaerophilus DSM 24636T	A. lekithochrous CECT 8942T	A. nitrofigilis DSM 7299T	A. aquaticus' W112-28T	A. mytili CECT 7386T	A. halophilus DSM 18005T	A. canalis' F138-33T	A. marinus CECT 7727T	A. neptunis' F146-38T	A. viscosus' F142-34T	A. molluscorum CECT 7696T	A. caeni' RW17-10T	A. venerupis CECT 7836T	A. defluvii CECT 7697T	A. aquimarinus CECT 8442T	A. suis CECT 7833T	A. cloacae CECT 7834T	A. ellisii CECT 7837T	A. butzleri RM4018T	A. lacus' RW43-9T	A. lanthierii LMG 28516T	A. hispanicus' FW54T	A. vitoriensis' FW59T	A. faecis LMG 28519T	A. cibarius LMG 21996T	A. cryaerophilus LMG 24291T	A. porcinus' LMG 24487T	A. thereius LMG 24486T	A. trophiarum LMG 25534T	A. miroungae' 9AntT	A. skirrowii LMG 6621T
A. salis' F155-33T	*	99	97.3	97.2	94.8	93.3	94.6	94.3	94.3	94.6	95.4	94	93.9	93.8	94.3	94.1	94.2	94.3	94	93.9	94.1	94	94.2	93.5	93.5	93.2	93	92.8	93	93	92.6	93	93	92.7	93	93.1
A. ponticus' F161-33T	99.5	*	97.2	97.4	95.1	93.5	94.4	94.1	94.5	94.6	95.6	94.2	94.3	93.9	94.4	94.2	94.1	94.2	94.1	93.9	94.1	93.8	94.3	93.6	93.6	93.1	92.9	92.8	93.1	93	92.5	92.9	93	92.6	93	93.1
A. bivalviorum CECT 7835T	98.9	98.6	*	97.3	95.7	94.1	95.1	94.1	95	94.5	95.2	93.9	93.9	94.4	94.4	93.9	95.2	94.8	95.2	94.9	94.9	94.8	95.1	94.4	94.4	93.8	93.7	93.6	93.4	93.7	93.7	93.8	93.9	93.7	93.7	93.8
A. mediterraneus' F156-34T	96.8	96.9	96.6	*	95.5	93.6	95.5	94	95.1	94.4	95.3	94.3	94.4	94.7	95	94.2	94.9	94.7	95.1	94.6	94.8	94.5	94.8	94.3	94.1	93.6	93.7	93.5	93.5	93.4	93.2	93.3	93.4	93.2	93.2	93.3
A. ebronensis CECT 8441T	96.4	96.3	96.7	95.8	*	96.9	94.6	93.6	93.7	93.7	94.3	93.6	93.5	94.2	94.2	93.8	94.5	94.6	95	94.6	94.7	94.5	94.9	94.8	95	94.2	93.8	94	94.4	94.5	94.1	93.9	94	93.7	94.2	94.3
A. anaerophilus DSM 24636T	94	94.1	94.6	94.8	96.6	*	93.5	93.3	93.1	92.4	93.5	92.8	92.5	93.5	93.1	93.3	93.1	93.1	93.1	92.8	93.2	92.9	93	92.9	92.9	92.1	92.3	92.3	92	92.1	92.5	92.5	92.7	92.3	92.3	92.4
A. lekithochrous CECT 8942T	93	93.4	92.9	93.5	92.8	93.8	*	94.2	94.6	93.2	94.5	94.3	94.2	93.6	93.9	93.6	95	95.2	94.9	94.8	95.2	94.6	94.9	94.5	94.4	93.7	94.1	93.8	93.1	93.2	93.7	93.9	93.9	93.6	93.8	93.8
A. nitrofigilis DSM 7299T	93.3	93.4	93.4	93.8	93.8	94.6	95.1	*	95.1	94.4	94.8	95	94.9	95.2	95.2	94.9	95.1	94.3	94.8	94.6	94.7	94.8	94.6	94.4	94.3	94.2	94.5	93.9	93.8	93.7	94	93.9	94	93.8	94.1	94.1
A. aquaticus' W112-28T	92.4	92.7	93	93	93.8	95.1	94	94.9	*	94.9	95.1	94.3	94.3	94.9	94.7	94.8	94.1	94.1	94.5	93.7	94.4	93.7	94.6	94	93.9	93.3	93.3	93.1	93	93.2	93	93.2	93.4	93.1	92.9	93
A. mytili CECT 7386T	92.8	92.8	92.8	92.6	93.6	93.5	93	94	94.7	*	95.2	94.6	94.9	94.6	94.2	95	93.8	94	93.9	93.6	94.2	93.5	94.4	93.9	93.9	92.9	92.9	93.3	92.7	92.5	92.6	92.3	92.2	92.2	92.9	92.9
A. halophilus DSM 18005T	93.3	93.3	93.6	93.4	93.8	94.6	92.9	94.5	94.2	94.7	*	96.8	96.8	96.9	97	97.3	93.5	94	93.7	93.4	93.9	93.1	94	93.5	93.5	92.4	92.4	92.6	92.4	92.4	92.5	92.7	92.8	92.6	92.7	92.8
A. canalis' F138-33T	92.8	92.9	93	93.1	94	95.6	93	94.6	95.4	94.4	96.4	*	99.2	95.9	96.2	96.3	93.1	93.7	93.6	93.5	93.7	93.1	93.8	93.6	93.5	92.4	92.6	92.9	92.1	91.7	92.2	92.6	92.7	92.8	92.4	92.4
A. marinus CECT 7727T	93.3	93.1	93	93.7	94	95.6	92.7	94.6	95.4	94.2	96	99.1	*	95.8	96	96.2	93.4	93.7	93.7	93.5	94	93	93.9	93.6	93.5	92.4	92.7	92.9	92.2	91.8	92.4	92.5	92.7	92.8	92.5	92.6
A. neptunis' F146-38T	93	93	93.2	93.2	94.2	95.6	93.2	95	95.8	95	96.3	97.7	97.5	*	97.8	98.6	93.5	93.6	94.1	93.5	93.7	93.2	93.7	93.4	93.4	92.5	92.6	92.6	92.4	92.1	92.4	92.5	92.5	92.7	92.6	92.7
A. viscosus' F142-34T	92.4	92.6	92.8	93.2	93.6	95.2	93	94.8	95.8	94.4	96	97.1	97	98.6	*	97.4	93.5	93.5	93.9	93.7	93.6	93.4	93.6	93.5	93.5	92.3	92.3	92.6	92.3	92.3	92.4	92.6	92.7	92.8	92.6	92.7
A. molluscorum CECT 7696T	92.8	92.8	93.1	93	93.7	95.2	93.1	94.6	95.8	94.8	95.8	97.5	97.3	98.4	98.5	*	92.8	93.4	93.2	93.1	93.5	92.8	93.4	93	93.1	92.4	92.4	92.4	92.4	92.1	92.3	92.5	92.5	92.8	92.6	92.7
A. caeni' RW17-10T	92.8	93	93.2	93.8	94.3	95.5	94.6	95.9	95.8	93.4	94	95.1	95	95.6	95.4	95.4	*	98.7	98.2	97.9	99.1	98.3	97.9	97.1	97	96	96.3	96.3	95.7	95.6	96.1	95.2	95.2	95.2	95.4	95.5
A. venerupis CECT 7836T	93	93.2	93.3	93.9	94.2	95.4	94.4	96	95.8	93.5	93.9	94.9	94.8	95.6	95.5	95.5	99.3	*	98.4	98.3	99.3	98	98.6	97.7	97.5	96	96.3	96.7	95.8	95.4	96	95.2	95.2	95.2	95.4	95.4
A. defluvii CECT 7697T	94.7	95.1	95	94.6	96	95.6	94.2	95.8	94.8	93.8	94.6	94.9	94.7	95.2	94.9	95	97	97	*	98.5	98.5	98.1	99.4	98.3	98.1	96.4	96.7	97	95.9	95.6	95.7	95.3	95.4	95.4	95.5	95.5
A. aquimarinus CECT 8442T	95	95.3	95.3	94.9	95.9	95.6	94.4	95.7	94.6	94	94.4	94.6	94.4	95.2	94.7	94.8	96.8	96.7	99.4	*	98.3	99.4	98.3	98.3	98.1	96.4	96.7	97.3	96.2	95.7	95.9	95.6	95.6	95.5	95.7	95.7
A. suis CECT 7833T	94.4	94.6	94.5	94.6	95.7	95.2	94	95.3	95	93.6	94.4	94.7	94.5	95.1	94.7	94.8	97.7	97.7	99	98.7	*	98.1	98.6	97.8	97.7	96.3	96.6	97	96	95.7	96.2	95.4	95.5	95.4	95.5	95.6
A. cloacae CECT 7834T	94.4	94.8	94.6	94.4	95.8	95.2	94.3	95.6	94.5	94.2	94.4	94.8	94.6	95	94.6	94.7	96.8	97	99.2	98.9	98.9	*	97.9	97.8	97.6	96.4	96.7	96.8	96.1	95.9	95.9	95.6	95.6	95.5	95.7	95.7
A. ellisii CECT 7837T	94.6	95	94.7	94.6	95.8	95.3	94.4	95.8	94.6	94.1	94.6	94.4	94.2	95.2	94.8	94.8	96.8	97	99.2	98.9	98.9	99.6	*	98.6	98.5	96.7	97	97.3	96.2	95.8	96	95.6	95.7	95.7	95.9	96
A. butzleri RM4018T	91.6	91.9	91.6	92.6	93	93.8	93.6	94.4	93	94	93.2	93.1	93	93.4	93	92.8	94.8	94.9	95	95.2	94.6	95.1	95.4	*	99.7	97.1	97.4	98.1	97	96.3	96.4	96.4	96.3	96.1	96.5	96.5
A. lacus' RW43-9T	91.7	92	91.6	92.7	93.1	93.9	93.6	94.4	93	94	93.3	93.2	93	93.5	93	92.9	94.9	95	95.1	95.2	94.6	95.1	95.4	99.9	*	97.3	97.4	98	97.2	96.5	96.3	96.3	96.2	96	96.6	96.6
A. lanthierii LMG 28516T	91.5	91.8	91.8	92.4	93	93.7	92.9	94.1	92.4	94	93.2	93.1	93	93.1	92.8	92.6	94.4	94.2	94.9	94.8	94.3	94.6	94.5	97.9	98	*	99.6	98.7	97.7	96.9	96.5	96.5	96.5	96.4	97.1	97.1
A. hispanicus' FW54T	91.6	91.9	92	92.4	93	93.6	92.9	94.1	92.4	93.9	93.1	93	92.9	93	92.9	92.5	94.6	94.4	94.9	94.8	94.4	94.6	94.5	97.9	97.9	99.8	*	99.1	97.4	96.5	96.8	96.7	96.7	96.7	97.1	97.1
A. vitoriensis' FW59T	91.6	91.9	91.4	92.4	92.8	93.9	93.1	94.3	92.4	93.8	93.1	93.2	93.1	93	92.8	92.5	94.2	94	94.7	94.6	94.1	94.3	94.3	97.7	97.8	99.3	99.1	*	97.4	96.5	96.6	96.5	96.5	96.4	96.9	96.9
A. faecis LMG 28519T	91.1	91.4	91.6	91.9	92.6	93.5	92.7	94	92.2	93.7	92.9	93	92.9	92.9	92.7	92.4	94.5	94.2	94.6	94.6	94.2	94.3	94.3	97.9	98	99.1	99.1	98.6	*	98.5	97.4	97.5	97.2	97.6	98	98
A. cibarius LMG 21996T	91.5	91.9	91.5	92.2	92.5	93.2	92.5	93.9	92.4	93.4	92.5	92.4	92.2	93	92.7	92.6	94.7	94.8	94.8	95	94.6	95	95.2	97.7	97.7	98.1	98.2	97.6	98.1	*	98	97.6	97.8	97.3	98	97.9
A. cryaerophilus LMG 24291T	91.2	91.4	91.2	92	92.1	93	92	93.8	92.6	93.2	92.5	92.3	92.1	92.8	92.6	92.5	95	94.8	94.5	94.7	94.5	94.5	94.6	97.3	97.3	97.6	97.7	97.1	97.8	98.8	*	98	98.2	98.3	98.5	98.5
A. porcinus' LMG 24487T	91.7	92.1	91.8	92.3	92.6	93.1	92.3	93.8	92.7	93.1	92.5	92.8	92.7	92.9	92.6	92.7	94.7	94.4	94.7	94.6	94.4	94.7	94.6	96.5	96.6	97.5	97.5	96.9	97.1	97.8	98.1	*	99.5	98.5	98.6	98.5
A. thereius LMG 24486T	91.7	91.8	91.7	92.2	92.6	92.6	92.1	93.4	92.5	93.2	92.2	92.8	92.5	92.7	92.5	92.5	94.3	94	94.4	94.4	94.2	94.5	94.4	96.1	96.1	97.3	97.5	96.8	96.9	97.5	97.6	99	*	98.2	98.3	98.3
A. trophiarum LMG 25534T	91.6	91.9	91.7	92.2	92.8	93.1	92.1	94	93	93.2	92.9	92.7	92.6	93.1	93.1	93	94.9	94.7	94.9	95	94.4	94.8	94.8	96.9	97	97.5	97.7	97.2	97.3	97.9	98.5	98.4	98.2	*	98.5	98.5
A. miroungae' 9AntT	91	91.4	91.4	91.6	92.4	92.6	91.8	93.8	92.7	93.1	92.4	92.6	92.4	92.8	92.6	92.6	94.4	94.2	94.5	94.7	94.2	94.6	94.5	96.6	96.6	97.5	97.7	96.8	97.3	98	98.3	97.9	98.1	98.7	*	99.9
A. skirrowii LMG 6621T	91.2	91.4	91.5	91.8	92.6	93.2	92	94.1	92.8	93.1	92.6	92.7	92.6	93.1	92.8	92.8	94.6	94.5	94.6	94.8	94.2	94.8	94.6	96.9	96.9	97.9	97.9	97.2	97.7	98.2	98.5	98.1	97.7	98.7	99.4	*

## Sheet: Table S2
Table S2. Values (%) of ANI (down-left) and isDDH (up-right) among type and representative strains of the different Arcobacter species
	A. salis' F155-33T	A. ponticus' F161-33T	A. bivalviorum CECT 7835T	A. mediterraneus' F156-34T	A. ebronensis CECT 8441T	A. anaerophilus DSM 24636T	A. lekithochrous CECT 8942T	A. nitrofigilis DSM 7299T	A. aquaticus' W112-28T	A. mytili CECT 7386T	A. halophilus DSM 18005T	A. canalis' F138-33T	A. marinus CECT 7727T	A. neptunis' F146-38T	A. viscosus' F142-34T	A. molluscorum CECT 7696T	A. caeni' RW17-10T	A. venerupis CECT 7836T	A. defluvii CECT 7697T	A. aquimarinus CECT 8442T	A. suis CECT 7833T	A. cloacae CECT 7834T	A. ellisii CECT 7837T	A. butzleri RM4018T	A. lacus' RW43-9T	A. lanthierii LMG 28516T	A. hispanicus' FW54T	A. vitoriensis' FW59T	A. faecis LMG 28519T	A. cibarius LMG 21996T	A. cryaerophilus LMG 24291T	A. porcinus' LMG 24487T	A. thereius LMG 24486T	A. trophiarum LMG 25534T	A. miroungae' 9AntT	A. skirrowii LMG 6621T
A. salis' F155-33T	*	37.4	29.4	25.3	19.7	19.5	19.5	19.0	19.6	19.5	19.7	19.1	19.2	19.3	19.3	19.4	19.4	19.3	19.1	19.1	19.5	19.2	19.6	19.4	19.3	19	18.9	18.5	19.1	18.8	18.3	18.8	18.8	18.6	18.8	18.7
A. ponticus' F161-33T	89.0	*	28.2	25.6	20.3	19.6	19.7	19.4	19.3	19.8	19.8	19.4	19.6	19.6	19.9	20.0	19.7	19.5	19.2	19.2	19.7	19.3	19.5	19.6	19.6	19.1	18.9	18.5	19.0	19.2	18.8	19.0	19.0	18.7	18.9	18.6
A. bivalviorum CECT 7835T	84.9	84.2	*	24.8	20.0	19.7	19.8	19.2	18.8	20.1	20.0	19.4	19.7	19.4	19.2	19.4	19.4	19.7	19.4	19.4	19.9	20	19.6	19.7	19.7	19.1	19.1	19.0	19.2	19.8	19.4	19.2	19.5	18.6	20.5	21.6
A. mediterraneus' F156-34T	84.8	82.2	81.8	*	19.9	20.0	19.4	19.3	18.7	19.5	19.9	19.7	20.1	19.5	19.7	19.5	19.5	19.4	19.6	19.5	19.8	19.4	19.5	19.4	19.6	19.2	18.8	18.8	19.6	19.3	18.7	18.5	19.0	20.7	18.6	18.9
A. ebronensis CECT 8441T	75.6	76.2	76.5	76.1	*	21.3	18.3	18.8	19.8	19.2	18.9	18.4	18.5	19.2	18.9	19.2	18.9	18.9	19.0	18.9	19.1	18.9	18.9	19.5	19.2	19.6	18.8	18.7	19.0	18.7	18.7	18.7	18.8	18.3	18.8	18.8
A. anaerophilus DSM 24636T	75.2	75.7	75.7	76.4	78.6	*	18.4	19.0	18.7	18.9	18.6	18.8	18.7	19.1	18.7	18.8	18.8	19.1	18.9	18.5	18.8	18.4	18.5	19.3	19.3	18.8	18.4	18.6	18.8	18.6	18.5	18.5	18.9	18.5	18.2	19.0
A. lekithochrous CECT 8942T	75.2	74.9	75.2	74.8	73.5	73.2	*	19.0	19.3	19.1	19.0	18.8	18.9	19.0	18.9	18.8	20.6	20.5	20.3	20.1	20.6	20.2	20.5	20.5	20.3	19.8	19.2	19.3	19.3	19.3	18.9	18.8	19.4	19.2	18.9	18.9
A. nitrofigilis DSM 7299T	74.4	74.8	74.6	74.6	74.4	73.7	73.7	*	19.8	19.3	19.2	19.2	19.3	18.9	19.3	19.5	19.5	20.0	19.5	19.3	19.4	19.4	19.4	19.7	19.5	19.2	18.8	19.0	19.5	19.4	18.9	18.6	18.8	18.6	19.2	19.2
A. aquaticus' W112-28T	71.3	71.8	71.9	71.6	71.4	71.1	70.4	71.5	*	17.8	18.9	18.6	18.6	18.5	18.7	18.5	18.6	18.8	18.8	18.3	19.4	18.1	18.3	19.3	19.2	19.6	18.7	19.0	20.0	19.6	18.6	18.7	19.3	19.4	18.8	18.4
A. mytili CECT 7386T	75.4	75.9	76.3	76.1	75.1	74.6	74.8	74.9	71.6	*	23.0	23.0	22.8	22.7	22.2	22.7	19.6	19.6	19.8	19.8	20.0	20.1	19.7	20.3	20.2	19.8	19.3	19.6	19.5	19.3	19.1	19.1	19.3	19.1	19.3	19.4
A. halophilus DSM 18005T	75.2	75.6	75.9	75.8	74.1	74.0	74.2	74.2	71.3	80.7	*	30.4	31.3	22.9	22.7	22.8	19.2	19.3	19.3	19.4	19.2	19.4	19.5	19.6	19.4	19.7	19.3	19.2	19.1	19.1	18.7	18.7	19.2	18.5	18.7	18.8
A. canalis' F138-33T	75.1	75.5	75.9	75.7	74.3	74.2	74.3	74.6	71.2	80.5	86.3	*	63.6	22.8	22.8	22.8	19.4	19.7	19.1	19.1	19.5	19.2	19.5	19.5	19.3	19.1	19	19.3	18.7	19.1	18.8	18.6	18.5	18.6	18.6	18.6
A. marinus CECT 7727T	75.4	75.6	75.7	76.1	74.2	73.9	74.3	74.6	70.9	80.3	86.6	95.4	*	22.8	22.9	22.9	19.3	19.5	19.0	19.4	19.5	19.3	19.5	19.8	19.4	19.2	18.9	19	18.7	19.1	18.3	18.6	18.7	19.1	18.7	18.8
A. neptunis' F146-38T	75.3	75.8	75.8	75.9	74.9	74.5	74.6	74.7	71.3	80.1	80.6	80.5	80.3	*	29.1	40.4	19.2	19.2	19.4	19.4	19.6	19.4	19.6	19.7	19.6	19.1	19	18.9	18.8	19	18.7	19.1	19.0	18.4	18.7	18.7
A. viscosus' F142-34T	75.2	75.7	75.5	75.9	74.7	74.3	74.4	75.2	71.4	79.4	79.9	80.4	80.3	85.3	*	29.4	19.3	19.2	19.2	19.2	19.5	19.2	19.1	20.1	19.9	19.1	18.7	19	19.1	19.3	18.6	18.7	19.0	18.4	18.5	18.9
A. molluscorum CECT 7696T	75.1	76.0	75.7	75.8	75.1	74.3	74.6	75.1	71.5	80.1	80.2	80.4	80.4	90.3	85.6	*	19.2	19.5	19.4	19.4	19.7	19.2	19.3	19.8	19.7	19.1	19.2	18.8	19.0	19.3	18.5	18.6	19.1	18.2	18.6	18.7
A. caeni' RW17-10T	74.8	75.0	75.2	75.3	74.3	73.6	76.8	74.8	71.4	75.8	74.9	75.2	75.2	75.1	74.9	75.0	*	30.2	24.8	24.9	34.4	25.2	24.9	23.1	23.2	21.1	20.7	20.9	20.5	20.2	20.2	19.9	19.9	19.8	19.8	19.8
A. venerupis CECT 7836T	74.5	74.9	75.1	75.0	74.2	73.6	76.2	75.7	71.1	75.8	74.6	75.1	74.9	75.1	75.1	75.2	85.3	*	24.9	24.8	31.8	24.8	25.0	23.3	23.2	20.8	20.9	20.9	20.5	20.4	20.6	19.5	20.0	19.7	19.9	19.9
A. defluvii CECT 7697T	74.8	75.2	75.2	75.7	74.6	73.9	76.2	74.9	71.4	76.5	75.0	75.2	75.2	75.2	74.9	75.3	82.2	81.9	*	27.8	25.3	27.4	33.7	26.1	26.6	21.7	21.6	21.9	21.3	21.1	20.9	20.3	20.2	20.4	20.8	20.7
A. aquimarinus CECT 8442T	74.8	75.1	75.6	75.5	74.5	73.6	76.1	74.8	71.1	76.3	75.0	75.3	75.2	75.4	75.3	75.5	82.1	81.8	84.3	*	25.7	50.9	28.2	24.8	24.6	21.7	21.5	21.6	21.1	21.2	20.7	20.2	20.1	20.1	20.6	20.7
A. suis CECT 7833T	74.7	75.1	75.5	75.5	74.3	74.0	76.3	75.2	71.3	76.1	74.9	75.2	75.1	75.5	75.4	75.8	87.5	86.3	82.6	82.7	*	26.1	25.7	23.4	23.5	21.1	21.0	21.1	20.5	20.4	20.2	19.7	19.8	19.6	20.0	20.0
A. cloacae CECT 7834T	74.8	75.1	75.7	75.5	74.2	74.0	76.0	74.8	71.3	76.2	75.1	75.3	75.3	75.3	75.3	75.6	82.2	81.6	83.7	92.5	83.0	*	28.8	24.5	24.6	21.5	21.5	21.5	21.4	21.3	20.9	20.0	20.1	20.0	20.7	20.9
A. ellisii CECT 7837T	74.9	75.3	75.6	75.5	74.5	74.1	76.3	74.9	71.2	76.5	75.4	75.5	75.4	75.6	75.4	75.7	82.2	82.1	87.3	84.5	83.0	84.6	*	26.0	26.4	21.8	21.5	21.7	21.2	21.6	21.2	20.2	20.3	20.3	20.7	20.9
A. butzleri RM4018T	74.9	75.1	75.1	75.4	74.6	73.8	75.6	74.9	71.4	76.3	74.8	75.0	75.1	75.2	75.3	75.2	80.4	80.0	82.8	81.7	80.8	81.4	82.7	*	55.7	22.8	22.8	23.3	22.4	22.0	21.6	20.7	20.6	20.7	21.3	21.5
A. lacus' RW43-9T	75.0	74.9	75.3	75.2	74.6	74.0	75.7	74.7	71.2	75.9	75.2	75.0	75.1	75.6	75.2	75.3	80.5	80.0	83.2	81.5	80.9	81.6	82.9	94.2	*	22.9	22.9	23.2	22.3	21.7	21.2	20.6	20.5	20.6	20.8	21.2
A. lanthierii LMG 28516T	73.5	73.9	74.2	74.2	73.6	72.8	74.0	73.8	70.5	74.8	74.0	74.0	74.0	74.1	74.1	74.3	77.7	77.0	78.6	78.2	77.9	78.0	78.5	80.4	80.4	*	65.4	33.2	23.7	22.5	23.4	21.7	21.9	22.6	22.1	22.0
A. hispanicus' FW54T	73.6	74.0	74.4	74.3	73.6	73.2	73.9	73.8	70.4	75.2	74.1	74.2	74.2	74.3	74.3	74.6	77.7	77.1	78.7	78.4	77.7	78.2	78.5	80.6	80.5	95.4	*	33.0	23.8	22.7	23.4	21.7	21.8	22.6	22.0	21.9
A. vitoriensis' FW59T	73.2	73.7	74.1	73.9	73.2	72.7	73.7	73.5	70.2	74.9	73.7	73.8	73.9	74.0	74.1	74.3	77.6	77.0	78.5	78.3	77.8	78.1	78.5	80.7	80.7	87.1	87.4	*	23.7	22.8	23.6	21.6	21.4	22.4	21.9	22.3
A. faecis LMG 28519T	73.4	73.8	73.7	74.0	73.4	72.4	73.7	73.7	70.2	75.0	73.6	73.9	74.0	73.8	74.1	73.8	77.1	76.6	77.7	77.7	77.3	77.7	78.0	79.4	79.4	81.1	81.2	81.0	*	28.5	25.1	22.7	22.6	24.0	23.3	23.5
A. cibarius LMG 21996T	73.3	73.8	73.9	74.1	73.0	72.6	73.9	73.2	70.3	74.5	73.6	73.7	73.6	73.9	73.7	73.9	77.1	76.6	77.9	77.9	77.1	78.1	78.4	79.1	79.0	79.6	79.7	79.5	84.6	*	24.1	22.3	22.3	22.7	23.2	23.2
A. cryaerophilus LMG 24291T	73.1	73.5	73.6	73.6	73.3	72.5	73.4	73.4	70.0	74.8	73.5	73.8	73.8	73.9	73.9	73.7	76.7	76.3	77.6	77.3	76.7	77.5	77.7	78.7	78.9	81.0	80.9	80.9	82.0	81.2	*	22.9	22.8	29.8	25.2	26.0
A. porcinus' LMG 24487T	73.3	73.5	73.9	73.6	73.5	72.6	73.5	73.2	70.2	74.5	73.6	73.7	73.6	73.8	73.7	73.8	76.4	75.8	76.7	76.7	76.2	76.4	76.6	77.9	77.9	79.2	79.3	79.1	79.8	79.3	80.3	*	51.1	22.6	23.7	23.9
A. thereius LMG 24486T	73.3	73.5	73.7	73.6	73.1	72.6	73.4	73.4	70.1	74.4	73.7	73.9	73.7	73.8	73.8	73.9	76.1	75.7	76.8	76.8	76.0	76.3	76.6	78.0	77.8	79.2	79.2	79.1	79.6	78.9	79.9	93.3	*	22.5	23.5	23.6
A. trophiarum LMG 25534T	72.7	72.9	73.3	72.9	72.9	72.2	72.9	72.8	70.0	73.8	73.3	73.3	73.2	73.4	73.1	73.1	75.8	75.5	76.5	76.3	76.0	76.3	76.6	77.7	77.9	79.9	80.1	80.2	80.9	79.5	85.5	80.1	79.9	*	23.0	23.2
A. miroungae' 9AntT	73.1	73.4	74.8	73.6	73.3	72.8	73.2	73.3	70.3	74.6	73.5	73.8	73.8	73.8	73.7	73.9	76.4	76.0	77.3	77.2	76.5	77.0	77.1	78.4	78.3	79.5	79.4	79.6	80.5	79.8	82.4	81.5	81.3	80.6	*	61.0
A. skirrowii LMG 6621T	73.48	73.7	73.9	73.9	73.39	72.7	73.5	73.3	70.3	74.7	73.7	73.8	73.8	73.7	73.8	73.6	76.4	76.1	77.0	77.1	76.6	77.2	77.4	78.5	78.6	79.6	79.6	79.7	80.2	80.1	82.8	81.5	81.2	80.6	94.9	*

## Sheet: Table S3
Table S3. Values (%) of AAI (down-left) and POCP (up-right) among type and representative strains of the different Arcobacter species
	A. salis' F155-33T	A. ponticus' F161-33T	A. bivalviorum CECT 7835T	A. mediterraneus' F156-34T	A. ebronensis CECT 8441T	A. anaerophilus DSM 24636T	A. lekithochrous CECT 8942T	A. nitrofigilis DSM 7299T	A. aquaticus' W112-28T	A. mytili CECT 7386T	A. halophilus DSM 18005T	A. canalis' F138-33T	A. marinus CECT 7727T	A. neptunis' F146-38T	A. viscosus' F142-34T	A. molluscorum CECT 7696T	A. caeni' RW17-10T	A. venerupis CECT 7836T	A. defluvii CECT 7697T	A. aquimarinus CECT 8442T	A. suis CECT 7833T	A. cloacae CECT 7834T	A. ellisii CECT 7837T	A. butzleri RM4018T	A. lacus' RW43-9T	A. lanthierii LMG 28516T	A. hispanicus' FW54T	A. vitoriensis' FW59T	A. faecis LMG 28519T	A. cibarius LMG 21996T	A. cryaerophilus LMG 24291T	A. porcinus' LMG 24487T	A. thereius LMG 24486T	A. trophiarum LMG 25534T	A. miroungae' 9AntT	A. skirrowii LMG 6621T
A. salis' F155-33T	*	90.68	86.76	74.4	71.6	72.16	68.5	65.82	66.94	68.29	69.84	69.88	69.12	69.16	68.85	68.7	64.91	64.12	62.97	68.3	65.93	64.96	64.8	63.97	61.97	60.8	61.15	60.33	60.17	60.32	60.42	56.46	58.79	59.62	57.97	59.22
A. ponticus' F161-33T	82.86	*	85.07	77.6	72.19	72.16	67.48	68.67	67.58	68.19	69.48	70.08	69.52	69.6	69.54	69.59	67	67.4	65.27	68.67	67.8	67.06	66.88	67.32	63.76	63.69	63.17	62.02	60.44	62.56	62.15	57.59	60.58	61.47	60.58	61.76
A. bivalviorum CECT 7835T	83.38	82.98	*	77.65	71.91	72.09	69.09	67.12	67.47	68.61	69.73	69.97	69.29	69.41	69.12	69.1	69.07	65.93	65.44	70.67	68.11	67.5	67.42	66.4	64.37	63.72	63	62.82	61.58	63.79	64.81	59.06	61.61	63.9	61.2	62.08
A. mediterraneus' F156-34T	80.51	80.63	80.34	*	72.14	73.06	65.07	65.21	66.92	69.16	69.32	69.93	69.86	68.93	69.27	68.87	64.7	65.75	67.06	68.79	64.57	66.57	64.78	64.48	64.34	63.58	64.25	62.86	62.1	61.05	61.43	57.47	60.1	60.8	58.66	59.49
A. ebronensis CECT 8441T	69.63	73.15	72.39	69.81	*	77.87	62.51	70.29	66.79	67.01	67.85	67.97	67.17	68.44	68.29	68.39	63.11	67.54	65.16	64.72	66.58	62.78	65.55	62.24	59.98	58.38	58.42	58.12	57.72	57.31	57.54	53.71	56.27	57.28	56.05	57.27
A. anaerophilus DSM 24636T	68.7	71.33	71.37	72.63	78.44	*	62.59	66.72	67.8	68.17	68.2	68.93	67.94	69.42	69.12	68.85	63.9	66.58	68.77	65.79	65.76	63.61	66.29	62.98	63.29	58.45	59.59	58.04	59.68	59.32	58.46	54.84	57.35	58.17	57.36	57.53
A. lekithochrous CECT 8942T	68.61	67.8	68.14	67.34	66.32	66.71	*	63.13	64.77	67.93	67.52	68.42	67.51	67.17	67.07	67.11	65.36	64.75	62.63	65.93	63.73	64.12	63.82	58.88	56.86	56.1	56.41	55.44	56.32	57.77	56.29	52.02	53.95	56.03	52.98	53.89
A. nitrofigilis DSM 7299T	67.63	68.08	67.34	67.48	68.24	67.99	66.25	*	66.82	67.01	66.75	67.35	66.95	67.11	68.26	67.6	62.82	67.2	64.5	64.01	65.62	61.39	64.12	60.83	58.7	56.83	56.39	56.58	55.89	56.41	57.21	52.64	54.62	55.54	54.09	55.69
A. aquaticus' W112-28T	67.64	70	72.16	68.61	68.36	66.5	62.41	65.69	*	68.11	66.79	66.79	65.79	66.63	66.85	66.62	66.76	64.1	64.74	66.65	66.29	63.21	65.13	64.97	63.73	61.98	61.37	60.71	59.46	60.2	61.32	56.69	59.87	62.28	59.32	59.72
A. mytili CECT 7386T	70.14	70.49	73.65	66.26	66.56	65.15	66.16	63.46	68.28	*	77.87	75.4	76.53	77.12	76.06	76.39	65.38	63.11	62.39	66.65	64.17	63.7	64.09	62.73	60.82	59.32	58.76	59.41	58.14	59.61	60.58	54.68	57.37	60.46	56.86	58.06
A. halophilus DSM 18005T	72.65	75.14	75.68	69.21	69.01	68.6	66.05	66.97	68.82	67.64	*	84.58	88.88	78.16	77.4	78.1	67.53	64.94	65.19	68.89	67.06	66.6	66.81	65.41	62.34	63.02	62.6	61.57	61.24	63	63.01	58.02	61.01	61.29	60.82	62.01
A. canalis' F138-33T	69.88	72.72	72.58	68.36	66.46	66.87	64.46	65.07	66.67	67.93	86.52	*	86.66	78.12	77.94	77.78	64.68	64.65	63.87	68.39	65.68	65.62	64.97	64.56	60.79	61.57	61.26	60.57	60.01	61.62	61.1	57.81	60.5	60.11	60.16	61.41
A. marinus CECT 7727T	71.98	74.45	74.63	70.05	68.41	68.52	66.56	66.79	68.55	68.65	87.48	95.68	*	77.68	77.32	77.53	66.48	65.16	64.38	68.18	66.53	65.56	65.64	64.79	61.26	62.02	61.46	61.18	60.82	61.71	62.02	57.52	60.89	60.8	60.57	62.12
A. neptunis' F146-38T	70.03	73.24	72.27	67.79	71.72	71.53	65.33	68.4	68.34	74.13	80.22	77.06	78.3	*	85.04	91.36	66.33	68.31	67.36	67.92	68.38	65.9	69.38	65.43	63.44	61.01	61.23	60.1	60.39	62.3	61.79	57.32	60.4	60.44	59.84	61.49
A. viscosus' F142-34T	70.07	73.17	71.95	69.46	71.24	70.22	64.47	70.64	68.52	72.45	78.76	78.94	78.46	85.62	*	85.44	64.61	67.4	66.19	67.13	67.17	64.28	66.15	64.48	61.84	59.78	59.7	59.4	58.56	60.36	60.8	55.82	58.62	59.31	58.75	60.45
A. molluscorum CECT 7696T	68.28	73.06	71.3	67.76	71.64	70.78	63.8	68.94	68.01	72.31	79.15	77.71	79.15	87.12	87.6	*	65.45	67.9	66.72	67.22	67.76	65.44	67.1	65.64	62.56	60.92	61.16	59.79	59.73	61.35	60.56	56.72	59.45	59.29	58.9	61.03
A. caeni' RW17-10T	66.92	67.23	67.69	67.6	67.11	67.11	70.35	67.04	66.19	67.64	66.68	67.72	66.79	67.62	67.19	66.97	*	84.55	72.22	75.57	87.53	73.39	75.63	73.09	71.06	68.1	67.99	66.17	68.61	71.24	69.69	63.75	66.85	70.32	66.63	66.61
A. venerupis CECT 7836T	67.21	67.22	67.41	67.13	66.83	67.36	70.53	68.31	65.7	68.11	67.1	68.12	67.33	67.51	67.69	67.42	73.14	*	76.15	72.08	86.21	71.7	77.26	70.46	67.1	64.02	63.6	63.68	63.24	64.33	63.06	58.06	60.49	61.17	59.31	60.84
A. defluvii CECT 7697T	67.63	67.53	67.99	68.24	66.99	67.45	70.14	66.39	66.38	68.15	67.21	67.53	67.37	67.38	67.29	67.01	79.61	79.61	*	82.81	80.68	82.85	78.93	70.41	65.59	65.69	67.33	64.16	66.45	69.24	64.65	60.2	63.02	65.3	62.79	63.73
A. aquimarinus CECT 8442T	68.09	67.84	68.34	68.55	66.98	67.21	70.78	66.52	65.99	68.17	67.75	67.77	67.79	67.55	68.17	67.3	79.64	79.23	77	*	80.41	82.33	77.73	75.48	72.13	70.2	70.81	70.12	70.37	73.44	71.36	64.44	67.35	70.18	67.42	68.71
A. suis CECT 7833T	67.1	67.45	67.36	67.71	68.02	67.42	70.42	67.41	66.31	68.29	67.28	67.84	66.83	67.85	67.51	67.83	79.9	78.32	76.49	76.76	*	73.61	78.68	76.07	73.34	69.03	68.5	68.37	68.28	70.25	68.73	62.54	65.98	67.44	65.34	66.58
A. cloacae CECT 7834T	67.66	67.75	68.02	68.23	66.9	67.14	70.51	66.55	65.89	68.61	67.35	67.93	67.5	67.18	67.24	67.16	79.58	79.23	75.45	93.53	81.01	*	79.22	72.02	68.58	67.62	68.23	66.84	68.47	72.29	68.42	62.42	65.69	66.51	64.9	66.48
A. ellisii CECT 7837T	67.55	67.81	68.02	67.81	67.32	67.63	70.63	66.82	66.3	68.5	67.43	67.72	67.19	68.05	67.56	67.42	80.01	80.1	87.03	83.23	81.19	83.47	*	71.99	69.21	65.9	66.01	64.57	67.23	71.2	67.56	62.15	64.01	65.68	63.13	65.14
A. butzleri RM4018T	66.93	67.15	66.9	67.03	66.37	66.55	67.91	66.01	65.75	67.23	66.22	66.52	66.36	66.76	66.49	66.8	76.18	75.76	79.54	77.74	77.03	77.6	79.28	*	84.28	78.65	78.12	78.79	73.53	75	75.96	68.44	73.1	74.71	71.46	73.16
A. lacus' RW43-9T	66.72	67.05	67.31	67.67	66.62	66.96	68.05	65.93	65.55	66.97	66.41	66.72	66.14	66.96	66.77	66.57	75.89	75.68	79.97	77.74	77.12	72.72	79.49	93.72	*	76.48	76.7	75.5	72.45	72.91	73.93	67	71.01	74.17	69.36	70.34
A. lanthierii LMG 28516T	64.88	64.68	65.5	65.43	64.92	64.67	65.63	64.47	63.89	65.2	64.46	65.08	64.68	64.93	64.47	64.48	71.98	70.75	72.44	72.9	71.98	72.21	73.16	76.39	76.33	*	95.57	84	76.77	73.79	76.61	71.26	76.48	78.09	72.96	74.02
A. hispanicus' FW54T	65	64.49	65.53	65.28	65.09	64.86	66.02	64.28	63.7	65.19	64.77	65.05	64.63	64.87	64.55	64.72	71.99	71.04	72.82	73.02	72.19	72.83	73.15	76.62	76.65	88.62	*	83.93	77.05	75.49	76.68	71.21	76.52	79.88	73.65	74.73
A. vitoriensis' FW59T	64.65	64.92	65.5	65.14	64.53	64.35	65.42	63.9	63.49	65.01	64.73	64.87	64.64	64.43	64.57	64.58	71.58	71.07	72.52	72.27	72.3	72.03	72.55	76.87	77.14	87.23	86.97	*	74.94	71.7	76.09	69.89	74.12	75.47	71.58	72.66
A. faecis LMG 28519T	64.82	64.76	65.06	65.23	64.2	64.05	66.27	63.52	63.22	65.37	64.44	65.17	64.5	64.06	63.91	64.13	70.84	70.67	72.42	72.66	71.72	72.28	72.5	74.94	74.8	77.52	77.61	77.67	*	84.34	73.6	69.4	71.73	73.52	68.15	71.56
A. cibarius LMG 21996T	64.96	64.93	65.45	65.19	64.58	65.03	66.56	63.95	64.1	65.59	65.15	65.24	64.77	64.9	64.53	64.61	70.95	70.33	72.89	73.01	71.83	73.02	73.13	74.88	74.74	76.19	76.14	75.98	75.76	*	76.44	68.46	71.48	76.55	72.83	74.27
A. cryaerophilus LMG 24291T	64.21	65.01	64.93	64.76	64.01	64.25	65.42	63.47	63.35	65.2	64.41	64.7	64.31	64.39	64.28	64.46	69.73	69.81	71.77	71.63	70.93	72.35	71.72	74.62	74.06	78.47	78.29	78.32	78.18	78.2	*	71.45	75.54	81.81	78.92	79.37
A. porcinus' LMG 24487T	64.64	64.1	64.9	64.48	63.85	63.91	64.79	63.53	62.83	64.4	64.17	64.36	64.25	63.54	63.67	63.78	68.74	67.9	68.95	69.74	69.22	68.91	69.43	72.01	71.72	74.64	74.47	75.03	74.58	73.73	76.24	*	84.46	76.51	79.14	79.19
A. thereius LMG 24486T	64.47	63.66	64.88	64.35	63.86	63.93	64.86	63.54	62.68	64.48	63.94	64.71	64.13	64.11	63.97	64.04	68.93	68.07	68.97	69.69	69.43	68.8	69.4	71.87	71.47	74.5	74.74	75.04	74.35	74.14	76.25	93.15	*	76.4	78.41	78.6
A. trophiarum LMG 25534T	64.35	64.69	65.18	64.65	64.07	64.28	65.44	63.95	63.16	64.58	64.26	64.48	64.15	64.11	64.01	63.99	69.87	69.42	71.21	71.15	70.55	71.06	71.3	73.67	73.46	77.92	77.6	77.95	77.43	76.62	85	72.45	77.37	*	77.28	77.1
A. miroungae' 9AntT	64.68	64.65	65.55	65.15	64.82	64.56	65.4	64.2	63.57	65.25	64.89	65.05	65.05	64.62	64.54	64.27	69.8	69.44	71.37	74.39	70.1	71.35	71.13	73.57	73.22	75.49	75.45	76.13	75.68	75.89	76.87	76.51	81.36	77.15	*	85.35
A. skirrowii LMG 6621T	65.49	65.48	65.77	65.25	64.69	64.64	66	64.03	63.64	65.5	64.78	65.33	64.55	64.35	64.5	64.31	69.74	69.28	70.84	71.14	70.27	71.19	71.3	74.06	73.95	75.7	75.59	76.51	75.6	76.25	77.05	77.38	81.44	75.96	94.99	*

## Sheet: Table S4
Table S4. Similarities (%) in the 16S rRNA gene among type species of each new described genus and the other genera of the family Campylobacteraceae.
		1	2	3	4	5	6	7	8	9	10	11	12	13
1	Arcobacter nitrofigilis DSM 7299T	*
2	Aliiarcobacter cryaerophilus LMG 24291T	93.8	*
3	Pseudoarcobacter defluvii CECT 7697T	95.8	94.5	*
4	Haloarcobacter bivalviorum CECT 7835T	93.4	91.2	95.0	*
5	Malacobacter halophilus DSM 18005T	94.5	92.5	94.6	93.6	*
6	Poseidonibacter lekithochrous CECT 8942T	95.1	92.0	94.2	92.9	92.9	*
7	Arcomarinus aquaticus' W112-28	94.9	92.6	94.8	93.0	94.2	94.0	*
8	Campylobacter fetus subsp. fetus ATCC 27374T	85.4	85.9	85.7	86.1	85.2	85.7	86.9	*
9	Sulfurospirillum deleyianum DSM 6946T	87.8	87.7	88.3	87.1	86.7	88.3	88.7	88.9	*
10	Thiovulum sp.	84.2	84.6	83.9	84.3	84.1	84.5	83.9	83.9	84.4	*
11	Sulfuricurvum kujiense DSM 16994T	85.1	85.1	85.7	84.8	85.1	85.3	85.4	86.1	87.9	87.8	*
12	Sulfurimonas autotrophica DSM 16294T	84.7	85.7	85.2	84.7	85.9	84.6	85.9	85.5	86.9	86.7	89.7	*
13	Helicobacter pylori NCTC 11637T	83.8	85.1	84.6	84.3	84.7	84.1	84.1	85.1	84.2	85.1	86.7	85.6	*

## Sheet: Table S5
Supplemetary Table S5: Genes used in the core genome analysis and their function.
Gene	Annotation
tap_1	Methyl-accepting chemotaxis protein II
asd	Aspartate-semialdehyde dehydrogenase
gatB	Aspartyl/glutamyl-tRNA(Asn/Gln) amidotransferase subunit B
tadA	Riboflavin biosynthesis protein RibD
rnj	Ribonuclease J
ubiA	4-hydroxybenzoate octaprenyltransferase
rpsT	30S ribosomal protein S20
ppaC	Manganese-dependent inorganic pyrophosphatase
acnB	Aconitate hydratase B
fabH	3-oxoacyl-[acyl-carrier-protein] synthase 3
nikB	Nickel transport system permease protein NikB
mutS	DNA mismatch repair protein MutS
tyrS	Tyrosine--tRNA ligase
guaB_1	hypothetical protein
mtaB	Threonylcarbamoyladenosine tRNA methylthiotransferase MtaB
prfB	Peptide chain release factor 2
aspS	Aspartate--tRNA(Asp/Asn) ligase
pyrE	Orotate phosphoribosyltransferase
qseB_1	Transcriptional regulatory protein QseB
htpG	Chaperone protein HtpG
clpY	ATP-dependent protease ATPase subunit ClpY
rpe	Ribulose-phosphate 3-epimerase
ftsK	DNA translocase FtsK
yajQ	Cyclic di-GMP-binding protein
hisF	Imidazole glycerol phosphate synthase subunit HisF
purA	Adenylosuccinate synthetase
purS	Phosphoribosylformylglycinamidine synthase subunit PurS
lysA	Diaminopimelate decarboxylase
mqnC	Cyclic dehypoxanthine futalosine synthase
luxS	S-ribosylhomocysteine lyase
lysC	Aspartate kinase Ask_LysC
hpf	Ribosome hibernation promotion factor
atpE	ATP synthase subunit c
flhF	Flagellar biosynthesis protein FlhF
ffh	Signal recognition particle protein
ydcP	putative protease YdcP
rplJ	50S ribosomal protein L10
leuA_2	2-isopropylmalate synthase
lepA	Elongation factor 4
ackA_1	Acetate kinase
dapB	4-hydroxy-tetrahydrodipicolinate reductase
ccoN1	Cbb3-type cytochrome c oxidase subunit CcoN1
serA	D-3-phosphoglycerate dehydrogenase
pheS	Phenylalanine--tRNA ligase alpha subunit
accA	Acetyl-coenzyme A carboxylase carboxyl transferase subunit alpha
lysS	Lysine--tRNA ligase
mdeA	L-methionine gamma-lyase
dnaE	DNA polymerase III subunit alpha
ileS	Isoleucine--tRNA ligase
pgsA	CDP-diacylglycerol--glycerol-3-phosphate 3-phosphatidyltransferase
glcD	putative FAD-linked oxidoreductase
gyrB	DNA gyrase subunit B
accC	Biotin carboxylase
pgk	Phosphoglycerate kinase
group_169	hypothetical protein
ftsY	Signal recognition particle receptor FtsY
group_170	hypothetical protein
guaB_1	Inosine-5'-monophosphate dehydrogenase
rplN	50S ribosomal protein L14
rpsJ	30S ribosomal protein S10
alsS	Acetolactate synthase
acnD	2-methylcitrate dehydratase (2-methyl-trans-aconitate forming)
fliS	Flagellar protein FliS
rplA	50S ribosomal protein L1
rplK	50S ribosomal protein L11
def1	Peptide deformylase 1
group_181	Carboxynorspermidine synthase
group_182	hypothetical protein
dus	putative tRNA-dihydrouridine synthase
hisA	1-(5-phosphoribosyl)-5-[(5-phosphoribosylamino)methylideneamino] imidazole-4-carboxamide isomerase
ilvD	Dihydroxy-acid dehydratase
greA	Transcription elongation factor GreA
pcrA	ATP-dependent DNA helicase PcrA
lpxC	UDP-3-O-acyl-N-acetylglucosamine deacetylase
fabF	3-oxoacyl-[acyl-carrier-protein] synthase 2
fabG_1	3-oxoacyl-[acyl-carrier-protein] reductase FabG
petA	Ubiquinol-cytochrome c reductase iron-sulfur subunit
rplO	50S ribosomal protein L15
ychF	Ribosome-binding ATPase YchF
dnaB	Replicative DNA helicase
ybiT	putative ABC transporter ATP-binding protein YbiT
fliP	Flagellar biosynthetic protein FliP
engB	putative GTP-binding protein EngB
rny	Ribonuclease Y
korB	2-oxoglutarate oxidoreductase subunit KorB
nrdA	Ribonucleoside-diphosphate reductase 1 subunit alpha
rlmN	putative dual-specificity RNA methyltransferase RlmN
purM	Phosphoribosylformylglycinamidine cyclo-ligase
thrZ	Threonine--tRNA ligase 2
pheA	P-protein
lptB	Lipopolysaccharide export system ATP-binding protein LptB
pckA	Phosphoenolpyruvate carboxykinase (ATP)
ttcA	tRNA 2-thiocytidine biosynthesis protein TtcA
group_216	putative transcriptional regulatory protein
carB	Carbamoyl-phosphate synthase large chain
nuoF	NADH-quinone oxidoreductase subunit F
nuoI_1	NADH-quinone oxidoreductase subunit I
group_22	hypothetical protein
frdA	Fumarate reductase flavoprotein subunit
miaB	tRNA-2-methylthio-N(6)-dimethylallyladenosine synthase
ruvB	Holliday junction ATP-dependent DNA helicase RuvB
fliI	Flagellum-specific ATP synthase
glnA	Glutamine synthetase
atpG_1	ATP synthase gamma chain
oppC	Putative peptide transport permease protein
hisD	Histidinol dehydrogenase
accD	Acetyl-coenzyme A carboxylase carboxyl transferase subunit beta
yfbR	5'-deoxynucleotidase YfbR
lon	Lon protease
purF	Amidophosphoribosyltransferase
map	Methionine aminopeptidase 1
group_237	hypothetical protein
group_24	hypothetical protein
pyrG	CTP synthase
purU	Formyltetrahydrofolate deformylase
gyrA	DNA gyrase subunit A
nrdB	Ribonucleoside-diphosphate reductase subunit beta
alaC	Glutamate-pyruvate aminotransferase AlaC
dmdA	2,3-dimethylmalate dehydratase large subunit
cmoB	tRNA U34 carboxymethyltransferase
fabI	Enoyl-[acyl-carrier-protein] reductase [NADH] FabI
rppH	RNA pyrophosphohydrolase
group_253	hypothetical protein
aroH	Phospho-2-dehydro-3-deoxyheptonate aldolase
fliG	Flagellar motor switch protein FliG
glyQ	Glycine--tRNA ligase alpha subunit
fusA	Elongation factor G
rpoBC_1	Bifunctional DNA-directed RNA polymerase subunit beta-beta'
purH	Bifunctional purine biosynthesis protein PurH
cheB	Chemotaxis response regulator protein-glutamate methylesterase
era	GTPase Era
panD	Aspartate 1-decarboxylase
groL	60 kDa chaperonin
rpoZ	DNA-directed RNA polymerase subunit omega
uvrB	UvrABC system protein B
argB	Acetylglutamate kinase
atpB	ATP synthase subunit a
secG	Protein-export membrane protein SecG
guaA	GMP synthase [glutamine-hydrolyzing]
fabL	Enoyl-[acyl-carrier-protein] reductase [NADPH] FabL
ruvC	Crossover junction endodeoxyribonuclease RuvC
trmD	tRNA (guanine-N(1)-)-methyltransferase
purB	Adenylosuccinate lyase
mcl1	L-malyl-CoA/beta-methylmalyl-CoA lyase
gltA	Citrate synthase
ilvC	Ketol-acid reductoisomerase (NADP(+))
rpoBC_2	Bifunctional DNA-directed RNA polymerase subunit beta-beta'
trpS	Tryptophan--tRNA ligase
rnc	Ribonuclease 3
folE	GTP cyclohydrolase 1
group_293	Nucleoid-associated protein
eno	Enolase
dnaK	Chaperone protein DnaK
cysL	HTH-type transcriptional regulator CysL
nadC_2	putative nicotinate-nucleotide pyrophosphorylase [carboxylating]
rplF	50S ribosomal protein L6
flaA_2	Flagellar filament 33 kDa core protein
icd	Isocitrate dehydrogenase [NADP]
radA	DNA repair protein RadA
thiC	Phosphomethylpyrimidine synthase
prfA	Peptide chain release factor RF1
hisB	Imidazoleglycerol-phosphate dehydratase
rpoD	RNA polymerase sigma factor RpoD
plsX	Phosphate acyltransferase
recA	Protein RecA
rpsA_1	30S ribosomal protein S1
group_32	Aspartate aminotransferase
typA	GTP-binding protein TypA/BipA
group_322	putative acyl-CoA thioester hydrolase
hslV	ATP-dependent protease subunit HslV
ribH	6,7-dimethyl-8-ribityllumazine synthase
rpsI	30S ribosomal protein S9
group_343	hypothetical protein
tufA	Elongation factor Tu
aroQ	3-dehydroquinate dehydratase
purQ	Phosphoribosylformylglycinamidine synthase subunit PurQ
petB	Cytochrome b
rplS	50S ribosomal protein L19
rplX	50S ribosomal protein L24
rpmC	50S ribosomal protein L29
rplD	50S ribosomal protein L4
rplC	50S ribosomal protein L3
rpsB	30S ribosomal protein S2
ispG	4-hydroxy-3-methylbut-2-en-1-yl diphosphate synthase (flavodoxin)
rplT	50S ribosomal protein L20
mcl2	(3S)-malyl-CoA thioesterase
argG	Argininosuccinate synthase
purD	Phosphoribosylamine--glycine ligase
prpB	2-methylisocitrate lyase
ndk	Nucleoside diphosphate kinase
clpP	ATP-dependent Clp protease proteolytic subunit
trpG	Anthranilate synthase component 2
prs	Ribose-phosphate pyrophosphokinase
pyrH	Uridylate kinase
efp	Elongation factor P
secY	Protein translocase subunit SecY
rplE	50S ribosomal protein L5
rpsQ	30S ribosomal protein S17
tsaA_2	putative peroxiredoxin
slyD	FKBP-type peptidyl-prolyl cis-trans isomerase SlyD
ftsH_1	ATP-dependent zinc metalloprotease FtsH
DmdB	2,3-dimethylmalate dehydratase small subunit
rplQ	50S ribosomal protein L17
nqo6_1	NADH-quinone oxidoreductase subunit 6
nuoK	NADH-quinone oxidoreductase subunit K
cheY_3	Chemotaxis protein CheY
nusG	Transcription termination/antitermination protein NusG
rpmA	50S ribosomal protein L27
topA	DNA topoisomerase 1
group_423	hypothetical protein
rpsH	30S ribosomal protein S8
hisG	ATP phosphoribosyltransferase
pdg	Ultraviolet N-glycosylase/AP lyase
argH	Argininosuccinate lyase
fdx	Ferredoxin
dnaA	Chromosomal replication initiator protein DnaA
rpmI	50S ribosomal protein L35
rpsD	30S ribosomal protein S4
rpoA	DNA-directed RNA polymerase subunit alpha
atpC	ATP synthase epsilon chain
atpA	ATP synthase subunit alpha
valS	Valine--tRNA ligase
rpsS	30S ribosomal protein S19
mnmG	tRNA uridine 5-carboxymethylaminomethyl modification enzyme MnmG
rplU	50S ribosomal protein L21
rplB	50S ribosomal protein L2
rplM	50S ribosomal protein L13
cheY_1	Chemotaxis protein CheY
rpsM	30S ribosomal protein S13
yhdN	General stress protein 69
rho	Transcription termination factor Rho
rplL	50S ribosomal protein L7/L12
atpD_1	ATP synthase subunit beta
ygiC	Putative acid--amine ligase YgiC
kdsA	2-dehydro-3-deoxyphosphooctonate aldolase
rpsR	30S ribosomal protein S18
rhpA	DEAD-box ATP-dependent RNA helicase RhpA
group_55	Serine-pyruvate aminotransferase
metH	Methionine synthase
rpsG	30S ribosomal protein S7
soj	Sporulation initiation inhibitor protein Soj
hemN_2	Oxygen-independent coproporphyrinogen III oxidase
rplW	50S ribosomal protein L23
argF	Ornithine carbamoyltransferase
rpmB	50S ribosomal protein L28
rplP	50S ribosomal protein L16
rpsC	30S ribosomal protein S3
hemL	Glutamate-1-semialdehyde 2,1-aminomutase
mreB	Rod shape-determining protein MreB
ubiD	3-octaprenyl-4-hydroxybenzoate carboxy-lyase
mqnE	Aminodeoxyfutalosine synthase
mqnD	1,4-dihydroxy-6-naphtoate synthase
trpE	Anthranilate synthase component 1
aroA1	3-phosphoshikimate 1-carboxyvinyltransferase 1
tatC	Sec-independent protein translocase protein TatC
rpsK	30S ribosomal protein S11
hup	DNA-binding protein HU
coaD	Phosphopantetheine adenylyltransferase
padE	hypothetical protein
hemE	Uroporphyrinogen decarboxylase
rpsP	30S ribosomal protein S16
acpP	Acyl carrier protein
rplV	50S ribosomal protein L22
infA	Translation initiation factor IF-1
dapH	2,3,4,5-tetrahydropyridine-2,6-dicarboxylate N-acetyltransferase
hemB	Delta-aminolevulinic acid dehydratase
ribBA	Riboflavin biosynthesis protein RibBA
metG	Methionine--tRNA ligase
rpsL	30S ribosomal protein S12
tgt	Queuine tRNA-ribosyltransferase
purL	Phosphoribosylformylglycinamidine synthase subunit PurL
fba	Fructose-bisphosphate aldolase
rpmF	50S ribosomal protein L32
rpmG2	50S ribosomal protein L33 2
rpmH	50S ribosomal protein L34
ribD	Riboflavin biosynthesis protein RibD
glmS	Glutamine--fructose-6-phosphate aminotransferase [isomerizing]
sufB	FeS cluster assembly protein SufB
aroB	3-dehydroquinate synthase
trpB_1	Tryptophan synthase beta chain
serS	Serine--tRNA ligase
tcrA	Transcriptional regulatory protein TcrA
rpsE	30S ribosomal protein S5
rpsZ	30S ribosomal protein S14 type Z
rpsO	30S ribosomal protein S15
uvrA	UvrABC system protein A
